# Supplementary material for: Longitudinal Analysis of Peripheral Blood CD4+ T-Cell Profiles and Clinical Outcomes in Metastatic Non-Small-Cell Lung Cancer Patients Following Bronchoscopic Cryotherapy and Pembrolizumab-Based Therapy
Source: Int J Mol Sci. 2026 Mar 24;27(7):2927. doi: 10.3390/ijms27072927 (PMC13073585; doi:10.3390/ijms27072927)
Supplement: Supplementary file 1 [file ijms-27-02927-s001.zip]

Archive with 1 entries (1 files):
- ijms-4196988-supplementary.pdf
